# Supplementary material for: Phonemic restoration in Alzheimer’s disease and semantic dementia: a preliminary investigation
Source: Brain Commun. 2022 May 7;4(3):fcac118. doi: 10.1093/braincomms/fcac118 (PMC9123842; doi:10.1093/braincomms/fcac118)
Supplement: fcac118_Supplementary_Data [file fcac118_supplementary_data.zip]

Archive with 8 entries (8 files):
- Jiang_Soundfile_Pseudoword_Added.wav
- Jiang_Soundfile_Pseudoword_Replaced.wav
- Jiang_Soundfile_SegmentAdded.wav
- Jiang_Soundfile_SegmentReplaced.wav
- Jiang_Soundfile_Word_Added.wav
- Jiang_Soundfile_Word_Replaced.wav
- Jiang_SupplementarySoundfilesLegend.docx
- Supplementary_material.docx
